# Supplementary material for: Pharmacologic inhibition of IL11/STAT3 signaling increases MHC-I expression and T cell infiltration
Source: J Transl Med. 2023 Jun 26;21:416. doi: 10.1186/s12967-023-04079-6 (PMC10294373; doi:10.1186/s12967-023-04079-6)
Supplement: Supplementary file 3 — Additional file 3: Table S1. Clinicopathologic characteristics of CRC patients. [file 12967_2023_4079_MOESM3_ESM.xlsx]

## Sheet: Sheet1
Gender	age	T Classification	N Classification	M Classification	TNM	OS_event	OS_time
male	44	T4	N0	M0	2	0	108
male	55	T4a	N1	M0	3	0	36
female	41	T4	N1b	M1b	4	1	36
male	71	T4b	N1	M0	3	0	99
male	55	T4b	N2b	M1a	4	1	14
female	39	T4	N0	M0	2	0	105
male	40	T4a	N0	M0	2	0	107
male	38	T4	N0	M0	2	0	105
female	39	T4	N2	M0	3	1	12
male	74	T4a	N0	M1	4	1	13
female	76	T4a	N0	M1b	4	1	13
male	47	T4	N2	M0	3	0	69
male	58	T3	N0	M0	2	0	107
male	69	T4	N1	M0	3	1	50
male	38	T4	N1	M0	3	0	105
female	66	T4b	N1	M0	3	1	13
male	33	T4a	N0	M0	2	0	97
male	77	T2	N0	M0	1	0	60
female	46	T4a	N0	M0	2	1	47
male	74	T3	N0	M0	2	1	52
male	71	T2	N0	M1	4	1	13
male	31	T3	N2	M0	3	0	9
male	52	T4	N0	M0	2	1	37
female	69	T4	N0	M0	2	0	19
male	65	T4	N1	M0	3	1	54
female	44	T2	N0	M0	1	0	97
female	68	T2	N0	M0	1	0	96
male	62	T4	N0	M0	2	1	26
female	44	T4	N0	M0	2	0	97
female	75	T1	N0	M0	1	1	46
female	52	T4	N1	M0	3	0	108
female	66	T4b	N1	M1	4	0	96
male	62	T4	N1	M0	3	1	25
male	60	T4	N1	M0	3	0	105
male	63	T4	N2	M0	3	1	59
male	81	T4	N0	M0	2	1	1
male	48	T4a	N0	M0	2	0	97
male	50	T1	N0	M0	1	0	70
male	51	T4	N2	M0	3	0	97
male	32	T3	N1	M0	3	0	108
male	49	T1	N0	M0	1	0	108
male	55	T4	N2	M0	3	1	24
male	81	T2	N0	M0	1	0	106
male	55	T4	N1	M0	3	0	97
male	60	T4	N2	M0	3	0	97
male	76	T2	N0	M0	1	0	96
male	35	T4a	N2a	M0	3	0	64
female	69	T4	N2	M1	4	1	32
female	59	T1	N0	M0	1	0	35
male	70	T2	N0	M0	1	0	106
female	59	T2	N0	M0	1	0	60
female	448	T4	N1	M1	4	1	10
female	50	T4a	N2b	M0	3	1	15
female	73	T4b	N1	M1	4	1	11
female	65	T4	N0	M0	2	0	108
female	69	T4	N2	M0	3	0	70
male	61	T4	N1	M0	3	0	63
male	52	T4	N0	M0	2	0	108
male	71	T4a	N1	M0	3	0	87
male	75	T2	N0	M0	1	1	17
male	65	T4	N0	M1	4	0	97
male	63	Tis	N0	M0	1	0	108
female	55	T4a	N2	M0	3	0	70
male	58	T4	N0	M1	4	1	9
male	71	T4a	N0	M0	2	0	99
male	59	T2	N0	M0	1	0	96
male	72	T2	N0	M0	1	0	99
female	50	T4	N0	M0	2	0	58
male	57	T4	N0	M0	2	0	61
male	64	T2	N0	M0	1	0	106
male	57	T4	N0	M0	2	0	106
female	75	T4	N2	M0	3	1	15
male	62	T4	N0	M0	2	0	106
male	86	T4	N0	M0	2	1	10
male	63	T4a	N0	M0	2	0	99
male	37	T4	N1	M0	3	0	107
male	64	T4a	N0	M0	2	1	36
male	71	T4a	N0	M0	2	0	97
male	43	T4a	N2	M0	3	1	13
female	39	T4	N2	M0	3	1	12
male	49	T2	N1	M0	3	1	42
male	46	T4	N0	M0	2	0	106
male	46	T4	N0	M0	2	0	97
male	63	T2	N0	M0	1	0	105
male	69	T2	N0	M0	1	0	20
male	51	T4	N0	M0	2	0	106
female	43	T4	N0	M0	2	0	97
male	60	T4	N1	M1	4	0	97
male	54	T2	N0	M0	1	0	98
male	64	T2	N0	M0	1	0	106
male	78	T4	N0	M0	2	0	31
female	27	T4	N1	M0	3	1	46
female	68	T3	N0	M0	2	0	107
female	70	T3	N0	M0	2	1	40
female	34	T4	N0	M0	2	0	11
male	82	T2	N0	M0	1	1	11
male	63	T3	N0	M0	2	0	97
female	65	T4	N0	M0	2	1	36
male	56	T4	N0	M0	2	0	107
male	50	T4	N1	M0	3	0	70
male	21	T4	N0	M0	2	0	61
