# Supplementary material for: Pharmacologic inhibition of IL11/STAT3 signaling increases MHC-I expression and T cell infiltration
Source: J Transl Med. 2023 Jun 26;21:416. doi: 10.1186/s12967-023-04079-6 (PMC10294373; doi:10.1186/s12967-023-04079-6)
Supplement: Supplementary file 4 — Additional file 4: Table S2. Primer sequence used for mRNA detection in human sample and cell line. [file 12967_2023_4079_MOESM4_ESM.xlsx]

## Sheet: Sheet1
Table S2. Primer sequence used for mRNA detection in human sample and cell line.
Human	Forward	Reverse
GAPDH	GGACCTGACCTGCCGTCTAG	GTAGCCCAGGATGCCCTTGA
CXCL9	CCAGTAGTGAGAAAGGGTCGC	AGGGCTTGGGGCAAATTGTT
IL11	CGAGCGGACCTACTGTCCTA	GCCCAGTCAAGTGTCAGGTG
HLA-A	GGTTCTCACACCATCCAG	TAATCCTTGCCGTCGTAG
HLA-B	GGGATGGCGAGGACCAAAC	ACAGCTCCGATGACCACAAC
HLA-C	GATTTCTTCACACCTCTCCTT	CTCTCCACCTCCTCACATT
Mouse	Forward	Reverse
Gapdh	AGAAGGTGGTGAAGCAGGCATC	CGAAGGTGGAAGAGTGGGAGTTG
Cxcl9	GGAGTTCGAGGAACCCTAGTG	GGGATTTGTAGTGGATCGTGC
H2-D1	TCTCTGTCGGCTATGTGG	CCTTGGCTTTCTGTGTTTC
H2-K1	TGCTGTTCTGGTTGTCCTTG	CCTGGAGCCAGAGCATAGTC
